# Supplementary material for: Prevalence of Parent-Reported Food Allergies Among Children in Saudi Arabia
Source: Nutrients. 2024 Aug 14;16(16):2693. doi: 10.3390/nu16162693 (PMC11356889; doi:10.3390/nu16162693)
Supplement: Supplementary file 1 [file nutrients-16-02693-s001.zip]

Archive with 1 entries (1 files):
- nutrients-3109327-supplementary.pdf
